# Supplementary material for: Comprehensive Characterization of Anti-HLA and Non-HLA Antibodies in Patients on Kidney Transplant Waiting List and Evaluation of Their Impact on Alloimmunization Risk and Dialysis Treatment
Source: Int J Mol Sci. 2024 Nov 11;25(22):12103. doi: 10.3390/ijms252212103 (PMC11593988; doi:10.3390/ijms252212103)
Supplement: Supplementary file 1 [file ijms-25-12103-s001.zip]

Archive with 1 entries (1 files):
- ijms-3271018-supplementary.pdf
